# Supplementary material for: In Vivo Evaluation of (−)-Zampanolide Demonstrates Potent and Persistent Antitumor Efficacy When Targeted to the Tumor Site
Source: Molecules. 2022 Jul 1;27(13):4244. doi: 10.3390/molecules27134244 (PMC9268097; doi:10.3390/molecules27134244)
Supplement: Supplementary file 1 [file molecules-27-04244-s001.zip]

Archive with 1 entries (1 files):
- Zampanolide Manuscript Supplemental Figures FINAL 5.16.22.pdf
